# Supplementary material for: Decorated bacteria-cellulose ultrasonic metasurface
Source: Nat Commun. 2023 Sep 1;14:5319. doi: 10.1038/s41467-023-41172-2 (PMC10474036; doi:10.1038/s41467-023-41172-2)
Supplement: Supplementary file 10 — Source data [file 41467_2023_41172_MOESM10_ESM.xlsx]

## Sheet: Figure 4b b1
Figure 4b1	1	2	2	1	1	2	1	0	1	2	1	2	2	3	3	3	3	3	3	1	1	2	3	4	6	6	6	6	9	9	9	6	2	2	7	10	12	13	11	7	5	3	1	0	2	2	3	3	3
	2	3	2	1	2	2	1	1	0	0	2	1	2	1	2	3	3	2	2	3	3	2	2	5	6	5	7	9	10	11	12	9	7	4	4	7	9	9	8	4	4	2	1	2	1	2	2	2	2
	2	4	2	2	1	0	1	1	1	1	0	2	1	2	2	3	2	2	2	2	1	1	2	4	6	7	8	9	11	12	11	12	10	7	4	4	6	8	7	6	4	2	2	2	2	1	3	4	3
	2	3	2	2	3	2	2	2	2	1	1	2	2	1	2	3	2	3	2	2	1	2	3	4	5	6	8	9	8	10	12	13	12	11	7	3	3	6	7	5	3	2	1	1	2	0	2	2	2
	2	3	3	2	2	2	1	1	0	1	2	2	1	2	2	3	1	2	1	0	1	2	2	4	4	6	7	8	7	9	11	13	13	13	10	7	2	2	3	4	3	2	2	2	2	2	1	2	2
	2	3	2	2	2	2	0	1	1	1	2	2	1	1	3	2	2	1	2	2	0	1	3	2	4	5	5	7	6	7	8	11	14	17	14	9	5	1	2	4	2	3	3	1	1	1	1	2	1
	3	3	2	2	2	2	2	1	1	1	2	1	2	3	0	1	1	1	2	1	0	3	2	2	3	4	6	6	6	6	8	10	13	16	15	12	8	3	1	3	3	4	3	1	1	1	1	1	2
	2	3	2	3	3	1	1	1	1	2	3	2	2	2	2	1	2	1	1	1	1	2	3	2	1	3	4	5	5	5	5	9	12	15	16	13	10	6	3	1	2	3	4	1	2	1	1	1	1
	2	2	1	2	3	2	3	3	2	3	2	3	2	2	2	1	2	2	1	0	2	2	1	2	2	3	3	3	5	4	6	6	9	13	14	14	12	7	3	1	1	3	3	3	2	1	1	1	1
	2	1	1	1	2	2	3	3	2	2	3	2	2	3	2	2	1	2	2	1	2	3	3	3	3	3	2	2	3	3	4	3	8	9	11	12	12	7	7	4	2	0	1	2	2	1	0	1	1
	2	1	2	2	2	3	2	2	3	2	3	3	2	2	2	2	2	2	2	2	2	3	3	3	4	3	1	2	1	2	3	4	3	8	9	11	10	9	7	7	4	2	1	2	3	1	1	1	1
	1	1	2	2	2	3	2	3	3	2	2	3	3	3	3	3	2	3	2	2	3	3	4	5	5	5	3	3	2	0	2	2	3	5	7	8	10	10	9	9	7	5	1	2	3	2	2	2	1
	1	1	2	2	1	3	3	2	3	4	3	4	2	3	3	3	3	3	3	3	2	3	5	5	6	5	5	4	1	2	1	1	3	3	5	6	9	10	12	11	9	9	4	2	2	4	2	2	2
	2	3	2	2	2	2	1	2	3	3	4	1	4	3	3	3	4	5	4	4	4	4	6	5	5	7	6	4	3	4	3	2	1	2	4	6	10	10	12	11	12	9	6	3	2	2	2	3	2
	2	2	2	3	1	1	2	3	2	3	3	4	3	4	4	3	4	3	3	3	5	4	4	6	7	7	7	7	5	7	5	3	0	2	4	5	8	9	12	13	11	10	9	6	3	2	2	3	1
	2	1	2	2	2	2	2	2	3	3	2	4	4	3	4	4	4	3	3	3	4	4	6	7	7	8	8	7	7	6	5	5	4	3	5	7	8	9	12	12	13	12	10	9	5	3	2	2	2
	1	1	1	2	2	3	2	1	3	2	3	3	4	4	4	3	3	3	1	3	6	7	5	6	9	9	8	10	8	9	6	5	4	4	6	7	7	9	9	12	12	13	10	8	8	5	3	2	3
	1	1	1	1	2	2	2	1	3	2	3	4	4	4	4	4	4	4	3	4	5	5	8	7	9	9	9	9	9	7	7	7	4	5	6	7	8	9	8	10	11	12	11	11	9	5	4	3	2
	3	1	2	2	1	2	3	4	3	2	3	3	4	5	4	5	3	2	2	3	5	7	8	8	9	9	9	9	8	9	8	6	6	5	5	6	6	7	9	9	11	12	12	12	10	7	6	4	3
	3	3	1	2	1	1	2	3	3	3	3	2	4	5	5	4	3	2	2	3	5	7	10	9	8	10	10	9	10	9	7	5	6	5	6	4	5	8	7	8	9	11	12	12	12	9	8	6	4
	3	2	1	2	0	2	2	2	4	3	3	4	2	3	4	5	3	2	2	4	6	7	9	9	10	11	10	10	9	8	7	7	6	4	5	3	4	5	6	6	8	9	11	12	13	13	11	7	5
	6	4	3	2	1	0	2	3	3	3	3	3	3	2	2	3	4	3	4	4	7	7	7	10	10	11	9	9	8	9	6	6	5	5	4	3	4	4	5	6	8	10	10	11	13	13	12	9	7
	8	5	3	2	0	1	1	3	4	4	3	3	3	4	3	5	2	2	4	5	6	7	9	8	9	11	10	9	8	7	5	5	5	3	2	3	3	4	4	7	8	9	9	11	13	13	14	11	9
	11	7	5	2	3	2	2	3	4	3	3	3	3	4	2	2	3	2	4	4	6	7	9	9	11	11	10	10	7	6	4	4	4	2	3	2	4	4	5	6	7	8	8	9	12	13	13	12	10
	13	10	5	4	2	1	2	3	4	4	5	5	5	4	4	3	0	3	5	5	6	8	9	12	11	10	9	9	6	6	5	4	2	4	4	3	5	5	4	6	6	7	7	9	11	12	13	12	11
	14	11	8	6	4	4	2	2	3	4	4	4	4	4	4	3	2	3	5	6	7	7	8	11	10	10	9	8	6	4	3	3	4	4	4	5	5	5	4	4	5	5	6	7	10	12	12	12	11
	15	14	11	9	6	4	2	2	2	2	4	4	4	4	3	3	1	2	4	6	7	8	9	10	8	9	8	8	7	4	2	3	3	4	6	4	5	4	5	4	3	4	5	6	8	11	11	12	12
	16	15	12	11	7	4	3	2	4	3	4	4	4	3	4	2	3	4	5	6	8	9	8	9	8	8	8	6	4	2	2	2	2	5	4	5	5	4	4	5	5	4	5	6	7	9	10	10	9
	15	14	15	12	10	7	5	3	3	3	3	2	5	3	4	4	2	4	3	7	8	8	9	10	8	7	5	5	4	3	2	3	2	4	3	4	4	5	5	5	4	4	4	5	6	7	8	9	11
	14	15	15	14	12	9	8	4	4	3	3	1	3	3	2	4	7	4	6	6	7	8	8	8	7	6	5	3	2	2	2	3	3	3	4	4	3	4	5	5	5	5	4	4	6	8	8	8	10
	12	15	15	15	13	10	9	7	5	4	2	3	3	3	4	3	4	5	5	6	7	7	8	8	7	4	4	1	0	2	1	3	3	2	3	3	3	4	4	5	6	5	4	4	4	5	6	7	8
	11	13	14	14	14	13	11	9	8	5	3	2	4	3	5	5	4	6	5	7	7	6	7	7	6	4	1	1	1	2	3	3	4	2	4	3	2	3	5	5	5	5	4	4	5	4	6	6	7
	8	11	12	14	15	14	13	10	9	6	5	1	4	3	3	6	6	6	7	8	7	5	6	5	4	2	3	1	1	1	2	3	2	2	3	2	3	3	4	4	5	6	5	3	3	4	5	6	7
	6	8	9	13	15	16	14	14	8	7	3	3	2	3	5	6	6	8	8	8	6	5	6	3	3	3	2	1	1	1	1	3	2	3	2	1	3	4	4	4	5	5	4	4	3	3	4	4	6
	5	8	7	11	13	15	15	12	10	8	4	2	3	3	4	6	7	8	8	8	7	6	3	4	2	3	1	1	1	0	2	2	2	2	2	2	2	2	5	3	3	4	6	3	4	2	3	3	4
	2	4	5	8	11	14	13	14	12	10	6	4	4	2	6	5	7	8	8	8	8	5	4	3	3	2	1	1	1	1	1	2	4	2	2	1	1	2	3	3	4	3	4	5	4	3	3	2	3
	2	1	3	6	9	13	14	15	14	11	8	4	2	2	4	5	8	9	8	7	5	5	4	2	2	3	1	0	1	1	1	2	1	1	2	1	2	2	2	3	3	3	5	4	4	3	2	2	2
	1	1	2	4	7	10	12	14	13	12	10	6	3	2	5	7	8	9	8	7	4	5	4	4	3	3	1	1	2	2	1	1	2	1	2	3	1	2	2	2	2	2	4	4	4	3	4	4	2
	1	3	2	3	7	9	12	13	14	15	12	8	2	2	3	6	8	8	7	7	4	4	2	2	3	2	2	1	1	3	1	1	1	2	1	3	2	2	1	2	2	3	4	2	3	3	5	2	3
	2	1	1	1	4	6	9	12	13	13	14	10	6	3	3	8	8	9	6	5	4	3	1	1	1	1	1	2	1	2	1	2	1	2	1	1	2	1	1	2	1	1	3	2	3	3	3	4	4
	1	1	1	2	3	6	8	10	13	14	15	13	8	5	3	5	7	7	6	4	2	2	1	2	1	1	2	1	2	2	2	2	1	0	2	1	1	1	2	0	1	2	2	3	2	4	3	3	2
	2	0	1	2	4	4	7	10	13	14	15	14	13	9	4	3	7	7	4	3	1	1	0	2	1	1	2	2	2	3	3	1	0	0	1	0	2	1	1	1	1	0	1	2	1	3	3	2	3
	2	2	3	3	3	5	6	9	10	13	14	14	14	10	8	2	4	4	4	2	0	1	3	2	1	1	1	3	2	2	1	2	1	1	1	1	1	1	2	1	0	1	1	2	2	2	2	3	2
	3	3	4	3	3	2	3	6	7	9	12	14	15	15	10	6	1	2	2	1	2	3	3	3	2	0	1	3	2	4	2	2	2	2	2	1	1	1	1	2	2	1	1	1	2	1	1	2	2
	3	4	4	5	2	3	1	4	4	6	9	13	15	14	13	9	4	1	1	1	2	2	4	3	2	1	1	2	2	3	1	2	2	3	2	2	0	1	1	2	2	1	1	1	1	1	3	2	1
	3	4	5	5	4	3	1	2	3	5	6	8	13	14	15	12	7	4	2	1	1	2	2	3	2	2	1	0	1	3	3	2	2	2	2	1	1	1	2	2	1	1	1	2	1	2	1	1	2
	3	4	5	6	6	3	2	1	4	5	2	5	10	13	16	13	9	7	3	2	2	2	3	2	2	1	0	1	1	0	2	2	1	3	2	1	2	1	1	1	1	1	3	1	1	1	2	2	1
	2	3	6	6	7	7	3	2	4	4	3	3	8	14	14	13	11	10	7	4	2	2	2	2	1	1	1	1	1	0	2	2	3	2	3	2	1	0	1	0	1	1	1	1	1	1	1	1	1
	2	3	5	6	7	7	4	2	3	4	3	2	7	11	15	13	12	10	6	5	2	1	2	2	2	2	1	1	1	1	0	2	2	2	0	3	3	2	2	1	1	1	1	1	1	0	1	1	1
	2	3	4	6	7	8	7	5	3	4	3	3	7	9	11	12	11	12	9	6	3	2	1	2	2	2	1	2	1	0	1	1	0	1	2	1	2	2	1	2	1	1	1	1	1	1	1	1	1
	2	2	3	7	6	8	7	7	6	4	3	2	4	7	10	10	11	12	10	7	4	2	1	1	2	1	1	2	2	1	1	1	1	2	2	3	2	2	2	1	1	1	2	1	1	1	1	1	1
	4	2	4	5	5	6	7	7	6	5	3	3	4	5	7	9	10	12	12	10	7	4	2	2	2	2	2	2	2	1	1	1	1	1	1	1	2	3	2	2	1	2	1	1	1	1	2	2	1
	3	3	2	3	5	5	6	6	6	4	3	1	3	4	5	7	8	10	12	11	9	6	3	3	1	2	2	2	1	2	2	1	1	1	1	2	3	2	1	1	2	1	0	1	3	2	3	2	1
	2	3	3	5	4	4	5	5	4	3	2	1	0	3	4	5	8	11	13	12	11	9	5	4	2	2	2	1	1	1	2	2	1	1	2	3	2	3	2	0	1	1	1	0	1	6	3	3	2
	4	5	4	5	5	4	5	4	4	4	3	2	1	2	2	5	6	10	12	13	13	9	8	6	3	0	1	2	2	1	1	2	1	1	1	1	0	2	2	2	2	1	1	2	2	2	2	3	4
	4	4	5	5	6	6	6	4	4	4	5	5	4	3	2	3	7	9	10	13	13	13	10	8	4	2	1	1	1	1	2	1	1	1	1	1	1	3	2	2	2	3	1	2	2	2	3	3	3
	5	6	6	6	6	6	7	6	6	5	7	6	6	4	3	3	5	6	9	12	14	13	13	9	6	3	2	1	1	1	1	4	2	1	1	2	1	2	1	2	2	1	1	1	1	2	2	4	4
	6	6	7	7	8	9	8	7	7	6	6	6	6	4	2	4	5	6	8	11	13	15	14	11	9	6	3	2	2	1	1	1	1	2	2	1	1	1	2	1	2	3	3	0	2	2	3	4	3
	6	7	7	7	7	7	8	8	8	7	7	8	6	5	4	3	4	4	7	11	12	12	13	13	12	9	5	3	3	1	2	2	1	1	2	2	1	1	2	1	2	2	3	2	2	3	3	4	3
	6	8	8	8	8	8	7	8	6	7	6	7	7	5	5	3	3	3	6	7	9	12	13	14	13	10	7	5	2	2	2	1	1	1	2	1	1	1	1	1	2	2	3	2	3	2	3	4	5
	7	8	9	8	9	9	7	6	7	8	7	6	6	6	4	3	2	2	4	6	9	9	12	14	14	13	10	7	3	1	2	1	1	2	1	1	2	1	2	1	1	2	1	3	2	2	2	3	4
	7	7	7	8	8	8	7	7	7	7	7	6	5	5	5	2	2	3	4	4	7	8	11	14	15	14	12	9	5	3	1	2	1	2	1	2	2	2	2	1	1	2	1	1	3	2	3	3	4
	6	6	7	8	8	7	6	7	6	6	6	5	4	5	3	2	2	3	3	4	5	7	9	11	13	15	13	11	8	5	3	1	2	2	1	2	1	2	2	1	1	0	2	1	3	2	3	3	4
	7	6	7	7	6	7	7	6	5	5	5	4	4	3	4	4	3	2	3	3	3	6	7	10	13	14	14	12	10	6	4	2	2	1	1	2	3	2	2	1	1	1	1	1	3	3	3	3	4
	5	6	7	5	6	5	5	6	4	4	4	3	3	2	4	3	4	3	3	3	3	5	6	8	10	11	14	14	13	10	8	3	2	2	2	2	2	2	3	3	3	1	1	1	2	3	2	4	4
	5	6	6	8	7	7	6	4	5	4	4	2	1	2	4	4	3	2	2	3	3	5	4	7	9	11	12	14	13	11	8	6	4	3	1	1	1	2	1	3	2	2	2	2	2	2	3	2	2
	5	6	6	7	7	7	6	4	3	3	3	4	2	4	4	3	3	3	2	1	2	2	3	6	6	9	12	13	14	13	10	6	5	4	2	2	2	2	2	3	2	2	2	1	2	1	2	2	3
	6	6	6	5	6	4	4	8	4	2	3	1	1	3	2	3	3	4	3	1	3	2	3	5	5	8	10	13	14	14	12	9	7	4	3	1	1	2	3	3	3	3	3	3	2	3	2	3	3
	7	6	5	6	6	5	4	4	4	2	3	1	2	3	3	2	2	2	4	3	2	2	3	2	5	6	9	11	13	13	13	11	9	6	3	1	1	2	3	2	4	3	3	3	3	3	3	2	2
	7	5	6	5	6	4	5	4	3	3	1	2	1	2	2	2	2	2	2	3	3	2	2	3	3	5	7	10	12	11	13	12	10	9	5	3	4	1	2	2	3	3	3	4	3	3	3	3	2
	7	6	5	4	5	5	4	3	2	1	1	1	1	2	1	3	1	2	3	3	3	1	1	1	3	3	6	7	9	12	13	12	12	10	7	4	3	3	2	2	2	2	2	3	4	3	4	4	3
	6	5	6	5	5	5	5	2	3	1	2	1	0	2	1	2	1	2	3	3	2	2	2	1	3	3	4	5	8	10	11	14	12	11	10	6	4	2	2	2	2	2	3	3	3	3	3	4	3
	6	6	7	6	6	4	3	3	3	2	1	2	1	2	1	1	1	1	2	4	3	2	1	2	2	2	4	5	6	8	9	12	13	13	10	9	5	4	2	1	2	1	2	3	3	5	3	4	4
	7	5	5	5	6	5	4	3	2	1	0	1	2	1	1	1	1	2	2	3	2	2	2	2	2	2	3	3	4	7	9	11	12	13	12	10	8	5	3	2	3	2	2	3	4	3	4	4	4
	6	5	7	5	5	4	3	3	2	1	1	0	1	1	0	1	1	1	3	3	3	3	3	3	2	2	2	2	3	7	6	9	11	12	13	11	9	8	4	4	3	3	3	3	3	5	4	4	3
	6	6	5	4	5	4	4	3	2	1	2	1	1	1	1	1	1	0	1	2	4	2	3	3	2	2	2	2	2	4	5	9	9	10	13	13	11	9	5	3	2	3	3	2	3	4	4	4	4
	4	6	5	4	4	4	2	3	2	3	1	2	1	1	1	1	2	1	2	1	1	3	3	3	3	3	2	1	2	2	3	6	8	12	12	12	12	9	7	4	4	3	3	4	3	4	4	5	4
	4	5	4	4	4	3	3	2	2	3	1	1	1	1	0	2	1	1	2	1	1	2	2	2	2	3	3	1	1	2	4	5	6	8	10	12	12	10	8	6	3	4	2	4	4	4	5	5	5
	3	5	4	2	3	3	1	2	2	2	2	1	1	0	1	2	1	1	1	1	1	2	3	4	2	3	2	2	1	2	3	3	4	7	10	11	11	11	9	8	6	4	4	4	4	4	4	6	4
	3	4	4	4	2	2	2	2	2	2	2	3	1	1	1	2	1	2	1	2	1	2	2	2	2	3	4	4	2	1	2	2	3	5	7	9	10	11	9	8	7	5	3	4	4	5	4	5	4
	3	2	3	3	3	2	2	2	2	1	2	2	1	1	1	2	2	3	2	2	1	2	2	4	3	2	3	3	4	1	1	1	2	4	5	7	11	11	10	9	9	7	4	5	3	5	5	4	3
	2	2	2	1	1	3	2	3	3	2	2	0	0	1	1	1	0	2	1	1	2	2	2	3	3	2	4	2	4	2	1	1	1	2	3	6	8	9	11	10	10	7	7	6	6	5	4	4	4
	1	3	1	2	3	2	2	2	3	2	2	1	1	0	1	1	2	3	1	3	3	2	2	3	1	3	3	2	3	3	3	1	1	1	1	4	5	9	9	10	10	11	8	7	5	3	4	4	4
	1	1	2	1	3	3	3	3	2	1	2	2	1	1	1	1	1	2	2	2	2	1	1	1	2	2	4	3	4	2	3	2	2	1	2	1	5	7	8	10	10	11	9	8	6	5	4	4	3
	2	2	1	3	3	2	3	3	3	1	3	3	0	1	2	1	1	2	2	1	2	2	2	1	2	2	1	2	2	3	3	3	1	1	1	3	3	6	8	10	10	12	10	9	6	6	3	3	3
	1	2	2	2	3	3	3	1	2	2	2	2	1	2	1	2	2	1	1	6	2	3	1	1	1	1	0	3	3	4	4	3	1	2	1	1	4	5	7	8	10	10	12	10	9	7	4	3	2
	1	1	0	2	3	2	2	2	2	1	2	1	1	2	2	1	2	1	1	2	2	1	1	1	0	1	1	3	2	2	2	2	2	2	3	2	2	3	5	7	9	10	11	11	10	9	7	4	4
	1	2	1	1	2	2	1	1	3	1	1	1	1	1	1	1	1	1	0	1	1	2	2	0	1	1	1	2	1	2	3	3	3	4	3	2	3	2	4	6	7	9	12	11	12	11	9	7	6
	1	1	1	1	2	3	2	2	2	1	2	1	1	1	2	2	1	1	1	1	1	0	1	0	1	1	2	2	2	2	3	3	4	4	3	3	3	2	4	4	7	8	11	12	14	12	12	9	7
	1	1	0	1	1	2	1	1	1	1	1	2	2	2	2	1	1	1	1	0	1	2	1	2	1	2	2	2	2	3	2	4	4	4	5	4	3	3	2	4	5	7	11	13	14	15	14	10	9
	1	1	1	1	1	0	1	1	1	1	1	1	2	1	1	1	1	0	1	0	1	0	0	1	1	2	2	3	2	3	3	4	4	5	5	5	4	4	2	3	4	6	9	12	14	15	15	13	10
	1	0	1	1	0	2	2	1	2	2	1	2	1	1	0	2	1	1	1	1	1	1	2	1	3	2	2	5	1	3	4	5	4	5	6	6	6	4	3	3	4	5	8	10	13	15	15	14	10
	0	1	2	1	1	1	1	1	1	2	1	2	0	1	1	1	1	0	1	1	1	1	1	1	2	1	3	3	3	2	3	5	5	4	5	6	6	5	4	3	3	5	7	10	12	12	15	13	10
	2	2	1	1	1	1	1	0	1	1	2	2	1	1	1	2	1	1	1	2	0	0	1	1	0	2	3	3	2	4	4	5	5	6	6	7	6	6	4	1	3	4	5	7	9	12	13	12	11
	2	2	0	2	2	1	1	2	1	1	1	1	0	1	1	1	1	1	1	1	1	1	1	1	1	2	2	4	3	5	4	4	5	6	5	6	7	7	5	3	3	4	5	6	8	10	11	11	11
	1	1	1	0	2	1	2	0	1	1	1	1	1	1	2	1	1	2	1	0	1	1	2	3	2	2	3	4	4	5	3	5	5	7	7	7	7	6	4	3	4	3	5	5	7	8	10	10	10
	2	2	1	2	0	1	1	0	0	1	2	1	1	2	1	1	1	1	0	1	1	1	2	1	2	2	2	3	5	5	4	5	6	7	8	7	6	6	7	6	4	4	4	5	6	7	9	8	10
	1	3	1	2	1	1	1	1	1	1	2	0	1	1	1	1	1	2	1	1	1	1	2	1	2	3	2	4	5	5	5	5	6	6	7	8	8	6	7	7	7	5	4	4	4	5	6	8	7
	1	1	1	2	2	1	2	1	0	1	1	1	2	2	2	1	2	2	1	1	1	1	1	1	2	2	3	3	4	5	5	6	5	7	7	7	7	7	7	8	6	6	4	4	5	5	8	8	7
	2	1	1	2	2	1	2	1	1	1	1	1	2	1	1	1	2	2	2	2	1	1	2	1	1	3	3	3	5	5	5	5	7	6	7	7	7	8	8	7	7	6	7	6	5	4	6	7	7
	1	0	1	1	1	2	2	2	2	1	1	1	1	0	1	2	2	2	1	1	1	1	1	1	2	2	3	3	4	6	4	6	6	6	7	7	7	9	8	9	8	7	7	6	6	5	5	7	6
[truncated: 35 more columns]

## Sheet: Figure 4b b2
Figure 4b2	3	2	1	1	2	1	1	2	2	0	2	1	0	1	1	1	1	1	1	1	1	1	3	1	1	2	2	2	2	1	0	0	1	2	2	3	2	3	1	2	2	3	3	4	3	4	6	4	2
	3	4	3	1	1	2	3	3	2	3	3	5	1	1	1	2	1	1	1	1	1	1	2	2	0	1	1	1	1	1	2	1	2	1	2	2	3	1	2	1	1	2	2	2	2	3	5	7	5
	3	3	2	1	2	1	2	2	3	2	1	2	0	1	1	1	1	2	2	1	0	2	1	2	1	2	0	2	2	0	1	1	0	0	5	2	2	2	3	0	1	1	3	3	3	2	3	5	9
	3	4	3	2	1	0	1	1	1	1	2	2	2	1	0	1	1	4	2	1	1	1	1	0	1	2	2	1	0	1	1	1	1	1	1	1	2	4	3	0	1	1	2	3	3	2	1	5	8
	6	2	3	3	1	1	1	2	2	2	2	2	2	2	2	1	2	2	2	2	1	0	1	0	2	2	1	1	1	1	1	0	1	1	1	2	1	1	3	1	1	2	3	2	2	3	2	1	7
	9	4	4	4	3	3	1	1	1	1	2	1	3	2	1	2	2	1	2	0	1	0	1	1	2	2	2	2	2	2	1	1	1	1	1	2	1	2	2	2	2	1	2	2	3	4	4	5	4
	9	7	3	3	3	4	2	1	2	1	2	2	1	2	2	2	1	2	1	1	0	2	1	1	1	2	1	2	1	2	1	1	0	0	1	1	1	2	2	2	3	2	0	2	3	3	5	8	6
	9	7	5	3	4	3	3	2	0	1	3	1	1	3	2	1	2	1	1	1	1	1	1	1	1	2	2	2	1	1	1	1	1	1	1	0	0	1	1	2	2	2	1	1	2	3	4	7	8
	5	9	8	6	4	5	5	2	2	1	1	1	2	3	2	2	2	1	1	1	1	2	1	0	2	2	2	1	1	1	2	2	2	1	2	2	1	1	2	2	3	2	2	1	3	4	4	7	9
	2	7	9	7	4	3	4	3	2	1	1	1	1	1	1	2	1	1	2	1	1	1	1	2	0	1	2	2	1	2	1	1	2	0	1	1	0	0	3	4	2	4	3	1	3	5	5	9	11
	2	3	8	9	7	3	3	3	4	1	0	0	1	2	2	2	3	0	1	2	0	1	2	1	1	2	1	1	0	2	1	1	1	3	2	2	0	1	2	3	4	4	3	0	1	3	3	10	14
	2	1	4	9	9	6	2	2	2	1	0	1	4	2	1	2	2	1	1	2	1	1	1	1	1	0	1	1	1	1	1	1	1	2	2	2	0	1	2	3	3	3	4	2	1	1	5	11	14
	4	3	2	6	9	8	5	3	3	3	2	0	0	2	1	2	2	2	2	3	1	1	1	1	2	1	1	2	1	2	1	1	1	0	1	2	0	2	1	4	3	3	2	3	1	3	9	13	14
	3	4	1	3	8	8	6	3	5	4	3	1	1	1	2	1	3	2	2	2	3	1	2	1	1	1	2	1	2	1	1	1	1	1	1	2	1	2	2	3	2	1	1	2	3	7	12	13	12
	3	3	2	1	4	8	8	6	3	3	2	4	2	1	1	1	1	1	2	2	2	3	1	2	2	1	2	1	1	2	1	1	1	2	0	1	2	3	2	3	2	3	3	2	5	10	12	13	8
	3	3	2	3	1	5	9	7	5	2	3	2	3	1	0	1	1	1	2	2	3	1	3	2	2	1	0	1	1	2	2	1	2	1	1	2	2	4	3	2	2	3	3	3	8	11	14	11	3
	2	3	3	2	1	2	7	7	7	5	3	3	3	2	1	1	0	0	1	1	2	2	3	3	2	2	1	2	0	1	2	2	1	1	1	2	3	4	4	2	2	3	3	5	11	14	13	8	1
	3	2	3	3	2	0	3	6	9	7	4	2	3	3	2	2	1	1	1	1	1	2	2	3	2	2	0	1	1	1	1	2	1	0	2	2	2	4	3	1	3	3	3	7	12	13	11	5	1
	2	3	4	2	3	3	1	5	7	9	7	4	2	3	2	2	0	1	3	1	1	2	3	2	3	2	1	1	0	1	1	2	2	1	1	2	2	2	2	1	2	1	3	8	13	12	8	3	3
	1	2	3	4	4	4	2	1	6	10	9	6	3	2	3	3	2	2	2	2	1	1	1	3	2	1	1	1	1	1	1	3	2	2	2	3	3	3	1	2	2	2	5	10	13	8	6	1	4
	2	1	2	4	2	4	4	3	1	6	10	10	5	5	2	2	3	1	2	2	2	1	1	3	2	3	3	2	1	1	1	1	1	1	1	3	3	3	3	3	1	6	10	13	12	9	2	1	1
	1	0	2	3	2	3	3	3	1	4	7	10	8	6	3	2	2	1	0	2	3	2	2	0	1	2	2	1	1	2	2	2	1	1	2	4	2	2	2	3	3	7	13	14	10	5	2	3	2
	2	0	0	1	2	2	3	3	3	1	4	8	11	10	6	2	2	2	1	0	1	3	2	1	1	3	2	3	2	2	1	1	1	1	1	2	2	3	4	2	5	12	15	15	9	2	3	2	2
	2	1	1	1	2	2	3	3	3	2	2	4	9	10	10	6	4	2	1	1	2	2	2	2	1	2	2	2	2	1	2	1	2	2	2	3	1	3	5	3	8	13	16	12	5	1	5	3	2
	1	1	1	1	2	2	1	2	4	5	4	2	6	10	12	10	5	3	1	1	2	2	3	2	2	0	2	1	3	2	2	2	2	3	3	1	2	3	2	4	12	14	14	10	2	4	3	3	3
	2	1	3	1	1	1	2	2	3	3	4	1	3	9	11	12	11	7	3	1	2	0	2	3	3	2	1	2	2	3	2	1	1	2	4	3	2	3	3	8	12	14	11	5	0	4	2	2	4
	2	1	2	3	2	1	1	2	3	2	3	2	3	3	8	11	11	10	8	4	2	1	1	2	2	4	2	1	1	2	1	2	2	1	2	4	4	2	4	10	14	12	7	2	2	4	2	2	4
	1	1	2	2	1	1	1	3	2	3	3	2	2	3	5	9	11	13	11	8	4	1	1	1	3	3	2	1	1	1	1	3	2	1	2	4	3	2	9	11	13	8	5	1	3	3	0	1	2
	1	1	2	1	2	2	1	1	2	2	3	1	3	1	2	6	10	10	12	11	6	2	2	1	0	2	2	2	1	1	1	3	4	1	3	4	2	6	10	13	11	8	2	4	1	1	1	2	2
	2	1	2	2	2	2	3	0	1	2	3	2	3	2	2	3	7	10	11	13	9	5	1	1	2	2	2	2	2	0	2	2	3	2	3	3	3	9	13	13	9	3	3	4	3	1	2	1	0
	1	1	1	2	1	2	1	1	0	2	2	2	4	3	3	3	4	6	10	12	12	9	4	1	3	1	2	2	1	1	1	2	4	3	5	2	6	11	14	12	8	2	2	3	2	3	2	1	1
	0	2	2	2	0	1	2	2	1	2	2	2	2	3	1	2	1	3	3	11	13	12	8	2	2	1	1	3	0	0	2	2	4	4	3	2	9	12	12	9	3	1	2	2	3	3	4	1	1
	1	1	1	1	1	1	1	2	2	1	2	3	3	4	3	2	2	1	4	7	9	12	10	5	1	2	2	1	1	1	1	1	3	4	4	5	9	13	10	5	2	2	2	1	3	4	4	1	0
	1	1	0	1	1	0	2	2	1	1	3	2	2	3	3	3	2	1	2	4	7	10	12	9	4	2	2	2	1	2	1	2	2	4	4	8	12	12	8	3	3	3	3	2	3	4	3	1	1
	1	2	1	1	1	2	2	2	1	2	1	1	3	3	2	3	2	2	2	3	4	7	11	11	6	1	2	3	3	2	2	2	2	3	4	10	14	11	4	2	4	4	2	2	3	2	2	1	1
	1	1	0	1	0	2	2	2	1	2	1	1	1	2	3	2	3	3	2	2	3	5	8	11	9	6	2	3	4	3	3	4	2	3	8	13	13	8	2	3	2	2	2	3	3	2	1	2	1
	2	1	1	1	0	0	1	1	1	1	0	1	1	1	3	3	4	3	2	2	3	4	7	10	13	9	6	2	2	2	2	3	2	6	12	15	11	5	3	3	3	3	3	2	3	1	1	1	2
	2	0	0	2	1	1	2	2	1	1	0	3	1	0	1	2	4	3	3	1	2	3	3	6	11	11	9	3	2	2	1	3	1	7	14	13	9	3	2	3	2	2	3	4	2	1	1	1	2
	1	1	1	1	1	1	2	3	2	1	1	0	2	3	1	1	3	2	3	3	1	1	4	2	8	10	11	7	1	0	1	3	4	13	15	11	6	2	2	3	1	1	3	3	3	1	1	2	1
	1	2	1	1	1	0	1	3	1	0	2	2	1	2	1	2	3	2	3	3	3	2	2	3	4	9	12	10	6	2	1	1	6	12	14	8	3	4	3	2	2	2	3	2	1	1	1	2	2
	0	2	2	1	1	1	1	1	1	2	1	1	1	1	0	1	2	4	3	2	3	2	2	2	3	5	11	13	10	5	1	4	9	12	10	3	3	2	3	2	4	2	1	1	1	1	3	2	3
	2	0	1	1	1	0	0	2	2	2	2	2	1	1	0	1	1	3	3	4	3	3	3	2	2	3	7	12	13	8	5	7	11	9	6	1	2	2	2	3	4	2	1	1	1	2	3	2	3
	2	2	1	1	1	1	0	1	1	1	1	2	2	1	1	1	0	1	3	3	3	2	2	4	1	3	7	11	13	12	7	11	13	9	2	3	2	1	3	2	4	3	1	0	0	1	3	3	1
	1	3	3	2	1	0	1	2	0	1	1	1	2	2	1	2	1	1	2	3	3	3	2	3	1	1	5	8	13	14	13	10	11	5	2	4	2	1	2	4	4	2	2	2	1	2	2	2	2
	1	1	2	2	1	2	1	1	1	1	2	1	1	2	2	1	1	1	2	2	1	2	3	4	4	2	4	6	10	13	14	13	9	2	1	3	1	2	2	1	2	2	3	2	3	1	2	2	2
	1	1	3	1	2	2	1	1	1	0	0	1	1	2	2	1	1	1	1	1	1	1	2	5	6	3	10	11	8	13	15	15	10	2	0	1	3	2	2	2	0	3	2	4	1	2	3	2	1
	1	2	1	2	0	1	0	2	1	1	1	1	2	2	3	3	1	1	1	1	1	0	3	6	5	3	11	15	10	11	13	15	11	3	1	2	2	2	2	1	1	2	3	3	2	2	1	1	2
	1	3	2	1	1	1	1	2	1	1	2	2	1	1	2	3	2	2	1	1	2	1	1	5	6	2	6	11	10	8	11	11	11	7	3	2	0	2	1	0	1	1	4	3	2	1	2	2	1
	1	2	2	0	1	1	2	2	2	0	2	1	1	2	3	2	3	2	2	1	2	2	2	5	8	7	2	4	4	4	5	5	9	10	7	1	1	1	1	1	2	0	1	3	2	3	2	2	0
	2	2	1	0	1	0	3	3	2	1	2	1	1	1	2	2	3	3	3	2	2	1	2	4	7	9	6	5	3	2	4	3	8	12	9	3	2	2	0	2	1	2	1	1	2	2	4	2	1
	3	2	1	1	1	1	1	2	2	2	1	1	1	1	1	3	3	2	3	2	2	2	1	4	4	5	5	7	7	5	2	1	5	11	10	6	2	2	1	2	1	2	0	1	1	2	2	4	3
	2	1	1	1	0	1	2	2	3	1	1	1	2	1	1	2	3	2	2	1	3	3	2	1	3	1	2	7	9	8	4	4	5	10	11	8	5	1	2	3	1	2	2	1	1	2	4	2	1
	2	3	2	1	1	1	1	1	2	2	2	2	1	1	0	2	2	3	2	3	3	4	3	3	1	5	10	12	11	8	4	2	3	6	9	11	7	3	2	2	1	1	2	2	0	2	2	2	3
	1	1	2	1	0	1	1	0	1	2	2	2	2	2	0	1	1	3	2	3	2	4	3	2	3	9	13	12	10	7	2	3	3	4	7	11	11	7	2	3	2	1	3	3	2	1	2	3	2
	1	1	2	2	1	1	1	0	0	2	3	3	4	1	3	2	1	2	1	2	3	3	3	2	5	11	15	11	8	3	1	1	3	4	5	10	11	10	6	2	1	2	1	2	2	1	2	1	1
	2	1	1	2	1	0	2	1	1	2	2	2	3	3	3	4	3	1	1	2	4	4	4	2	8	14	14	11	4	1	4	2	0	1	3	7	10	10	9	4	2	1	1	2	3	2	1	1	1
	2	1	1	1	1	1	0	1	1	1	1	3	3	3	3	4	3	3	1	4	5	5	3	4	9	15	13	8	1	3	4	3	2	1	2	4	6	10	9	7	2	2	1	1	3	3	2	1	1
	3	1	2	2	1	2	1	1	1	0	1	2	4	4	3	3	2	3	2	2	6	7	5	6	12	15	12	4	2	3	4	1	3	2	3	3	3	8	10	9	6	2	1	2	2	3	2	1	1
	0	1	1	2	1	1	1	0	0	1	1	2	4	4	3	2	2	1	6	6	7	8	7	7	12	13	9	3	3	4	5	2	4	2	2	2	1	4	9	11	8	4	2	1	1	2	2	2	0
	1	1	1	1	1	1	1	1	0	2	3	2	3	3	3	3	3	2	3	6	6	8	9	9	10	10	6	3	4	5	5	3	4	2	1	3	3	2	7	10	10	8	5	1	1	1	3	2	2
	1	2	2	1	2	1	2	1	1	2	2	3	3	3	4	2	1	1	4	4	5	5	7	7	7	6	3	4	4	4	4	4	4	2	2	3	2	4	4	6	9	10	7	3	0	1	2	2	2
	1	0	0	1	1	2	1	0	1	1	3	3	3	4	4	4	3	3	3	3	1	3	6	7	5	3	3	3	3	4	2	4	4	3	2	3	1	4	4	2	9	12	10	6	2	2	0	2	1
	1	1	2	1	2	1	1	1	2	1	3	4	4	3	4	3	3	3	1	1	3	7	8	7	3	2	4	4	2	4	3	3	2	1	2	3	1	3	5	5	5	10	12	10	5	2	2	0	1
	1	1	1	2	1	2	2	1	2	3	3	3	4	3	4	5	4	2	2	5	9	12	12	7	3	2	4	3	5	4	3	4	3	2	2	3	1	1	2	3	3	6	10	11	8	4	2	2	1
	0	2	0	2	1	1	0	3	2	3	2	3	2	3	5	4	2	2	5	8	11	15	11	6	0	2	3	3	5	4	3	2	2	2	1	2	1	1	1	3	3	3	7	11	11	8	3	1	1
	2	2	3	1	2	0	2	3	2	2	2	3	3	4	5	3	2	2	5	9	12	12	9	6	1	3	4	4	5	5	3	2	2	1	2	3	2	2	1	2	3	4	4	8	11	11	5	2	2
	3	1	1	3	1	1	2	3	3	1	2	4	4	5	4	2	5	6	8	11	13	10	7	2	3	3	5	6	5	5	2	1	2	1	2	1	2	1	4	2	4	4	3	5	11	13	10	4	1
	0	1	2	1	1	1	2	3	3	3	4	4	5	3	4	4	6	8	11	12	13	7	3	2	4	3	4	5	5	5	3	2	1	1	2	2	3	2	3	3	2	3	3	4	7	11	11	8	2
	2	1	1	1	1	3	2	2	3	3	5	4	4	2	4	6	9	11	13	13	10	5	2	4	3	5	5	4	5	4	3	2	1	1	2	2	2	3	3	3	2	3	3	4	4	8	11	11	6
	3	2	1	1	1	2	1	2	2	4	4	4	3	4	7	9	11	14	13	13	7	4	2	3	3	2	3	3	3	3	3	2	1	2	3	2	1	3	4	5	3	2	3	4	3	6	10	12	9
	1	1	1	1	2	3	2	1	3	4	4	4	2	5	7	11	13	14	13	12	7	1	2	4	2	3	3	3	4	3	1	1	2	2	2	2	2	2	3	4	2	2	3	3	3	3	8	10	12
	4	1	1	1	2	2	1	1	3	4	3	3	4	9	11	12	13	12	12	8	4	2	3	3	2	3	3	3	3	3	2	2	2	3	1	0	1	1	3	3	2	2	2	2	3	3	4	9	11
	4	1	1	1	2	2	2	1	2	4	2	2	7	10	12	13	12	12	10	7	1	2	3	3	2	5	4	3	2	3	2	2	1	2	2	1	0	2	3	2	2	2	2	1	3	3	3	5	8
	4	2	1	1	1	2	2	2	3	2	2	5	8	11	12	11	11	9	6	4	1	3	4	3	3	3	4	2	2	2	2	3	2	4	3	0	2	1	2	1	3	1	2	3	1	4	3	3	6
	1	2	0	1	2	3	3	4	2	2	2	6	8	10	11	9	7	7	4	1	2	3	2	3	3	3	2	2	2	2	1	2	2	4	2	2	2	1	2	2	2	2	1	1	1	1	3	3	3
	2	1	1	1	1	2	4	4	4	2	5	8	10	11	8	6	5	4	1	1	2	2	2	3	3	2	2	2	0	0	2	2	3	3	2	2	2	1	2	2	2	1	2	3	2	2	2	3	5
	2	1	1	2	1	2	4	4	3	4	7	9	9	8	6	4	2	2	2	3	3	2	2	2	4	3	2	3	1	1	1	3	4	3	2	2	2	1	1	2	1	1	1	2	3	3	2	1	4
	2	1	1	2	2	4	4	2	5	8	10	10	8	6	4	3	2	3	2	2	1	3	2	2	4	3	2	2	1	1	3	3	2	2	2	2	2	2	1	0	0	1	0	2	3	4	2	1	3
	2	2	1	3	2	4	3	3	6	11	11	9	7	5	4	3	2	3	3	2	2	1	3	3	3	3	1	1	1	1	2	3	3	2	2	3	3	2	1	1	2	1	1	0	3	3	3	1	2
	1	2	2	3	3	5	1	4	9	9	11	8	5	3	2	3	2	1	2	2	3	4	4	4	2	2	1	2	1	1	2	2	3	1	1	2	2	2	2	1	1	1	0	2	2	2	3	2	1
	1	2	2	4	4	3	2	5	11	10	9	7	4	2	4	2	4	2	3	2	3	3	3	1	2	0	1	2	1	2	3	1	2	1	2	2	1	2	2	2	1	1	1	1	1	2	3	2	3
	0	2	3	3	4	3	2	7	10	9	7	4	2	2	3	2	2	2	3	3	3	2	4	2	1	1	1	2	2	3	4	1	2	2	2	2	2	2	2	2	1	1	2	2	1	1	3	3	2
	1	2	3	4	3	1	5	7	9	8	5	2	1	2	2	2	2	4	4	3	4	2	2	1	1	3	2	3	3	2	3	1	2	2	1	1	1	3	2	1	1	2	1	1	1	1	3	2	2
	2	3	4	4	3	4	6	8	8	6	3	2	1	2	0	1	3	3	2	3	3	2	2	1	1	1	2	2	2	2	2	2	3	2	1	1	1	2	2	2	2	4	1	1	1	1	1	2	1
	2	4	4	4	4	6	9	9	7	3	2	2	1	1	2	2	2	3	3	3	3	2	3	2	1	3	2	2	3	3	2	3	2	3	2	1	1	0	1	0	1	2	2	1	2	2	1	2	1
	3	5	3	3	5	8	9	7	5	4	1	1	0	2	1	3	3	4	3	3	3	2	1	1	0	2	2	3	3	3	1	2	2	2	2	1	1	1	1	1	2	2	2	2	1	2	0	2	3
	4	4	4	4	5	9	9	7	6	3	2	1	1	2	3	2	3	3	3	2	3	1	1	2	3	2	1	2	3	2	2	2	2	1	2	1	2	2	0	2	2	2	2	3	2	1	0	2	2
	4	4	2	5	8	9	8	5	4	2	2	1	2	1	3	2	3	3	3	2	1	2	1	0	2	2	2	3	1	1	2	2	3	1	2	2	2	2	2	1	2	2	2	2	2	1	1	1	2
	3	2	2	6	7	6	6	4	4	1	1	2	3	3	3	2	3	3	2	2	0	1	1	2	2	2	2	1	2	2	2	2	3	0	2	1	2	2	1	2	3	3	3	1	2	1	1	1	1
	3	2	5	8	10	7	4	2	5	1	1	2	3	2	3	4	4	3	2	3	1	1	2	2	2	2	2	2	2	1	2	3	2	2	2	2	1	2	1	2	2	2	2	2	2	2	2	1	2
	4	3	8	10	9	6	2	1	1	2	1	2	3	3	3	2	2	3	1	1	2	0	1	2	3	2	2	1	1	2	2	3	2	1	2	1	2	3	2	2	2	2	1	2	2	2	3	1	1
	3	3	10	10	9	4	2	1	2	2	2	3	3	4	4	1	4	3	2	2	1	1	1	0	2	2	2	1	2	2	2	2	2	3	1	1	0	3	3	2	1	1	2	1	2	3	2	2	1
	2	7	9	9	6	3	1	2	1	1	3	4	3	2	2	2	2	1	1	2	1	1	1	2	3	1	1	2	2	2	2	2	2	3	0	1	2	3	1	2	1	1	1	2	3	2	3	3	2
	5	8	9	8	5	1	3	2	1	2	2	2	2	3	2	3	2	2	3	2	1	1	0	2	1	2	1	3	3	2	1	2	1	1	1	1	2	3	2	2	2	2	2	3	3	2	2	3	1
	4	8	8	6	2	3	2	1	2	1	2	1	1	3	2	1	3	1	1	1	1	2	1	2	2	2	1	2	3	2	1	2	0	2	1	2	2	2	2	1	3	1	1	2	3	3	3	2	2
	8	9	7	4	2	2	2	1	2	2	1	1	1	1	2	1	3	0	1	4	2	1	1	2	2	1	2	2	4	3	1	1	2	2	1	1	2	2	2	3	1	3	1	2	3	2	3	3	1
	9	9	7	2	1	2	1	1	1	2	2	2	1	1	1	2	1	1	2	2	2	3	1	1	1	1	2	3	2	2	2	1	2	1	1	2	2	2	2	1	2	2	1	2	3	3	2	2	2
	8	7	3	2	0	1	2	2	2	2	1	2	0	2	3	2	3	2	2	2	3	2	1	2	2	2	2	3	3	3	3	1	1	1	1	3	2	2	2	1	2	1	2	2	2	2	3	2	0
	7	5	5	2	2	1	2	3	2	0	1	1	1	2	1	1	2	2	1	1	1	1	2	2	1	2	2	2	3	2	2	2	0	1	2	1	2	1	1	2	2	1	2	3	1	1	3	2	2
	4	4	3	2	2	2	2	2	2	2	0	1	1	0	0	0	1	1	1	1	1	3	2	3	1	1	2	3	2	2	2	2	1	4	1	2	3	1	2	1	2	2	3	2	2	1	1	3	3
	4	1	4	2	2	2	3	2	2	1	0	1	1	2	1	2	1	1	1	0	1	0	1	1	3	2	2	2	2	2	2	1	0	1	3	0	2	2	1	2	2	2	2	3	2	1	1	2	2
[truncated: 52 more columns]

## Sheet: Figure 4b b3
Figure 4b3	2	1	2	1	2	2	1	1	2	3	2	2	2	2	2	2	3	4	3	2	3	3	2	4	3	3	3	4	3	2	2	3	3	2	2	1	1	2	0	2	3	0	1	2	2	2	3	3	2
	2	3	2	2	3	1	1	1	3	3	3	2	3	2	1	2	2	2	3	2	3	3	2	3	4	3	3	3	3	3	3	3	3	2	1	2	1	2	2	1	1	1	1	3	3	1	0	3	1
	2	2	1	2	3	2	3	2	1	2	3	3	3	2	2	2	4	2	3	2	4	3	4	3	4	3	5	5	4	3	2	2	2	2	2	3	2	1	1	2	1	3	2	1	2	4	3	1	3
	2	0	1	1	3	3	2	2	2	2	2	2	3	2	3	3	3	3	3	5	3	3	4	3	5	4	3	5	4	4	2	2	2	3	2	1	1	1	1	0	2	2	2	1	3	3	2	2	2
	1	1	1	2	1	3	3	3	3	1	2	3	2	3	2	3	3	2	3	3	3	3	3	3	4	3	4	5	3	3	3	2	1	2	3	0	2	0	2	1	2	1	1	2	1	2	2	3	2
	2	2	2	1	1	1	3	3	3	2	2	3	2	2	3	2	3	2	3	2	4	3	4	3	3	3	7	3	3	4	4	3	1	2	2	1	1	1	0	1	1	2	1	2	3	1	1	4	4
	2	3	2	1	1	2	2	2	3	3	2	3	3	3	2	2	3	2	1	4	3	3	3	3	3	4	3	4	3	4	4	2	2	2	2	3	1	2	1	1	1	1	1	3	3	1	1	4	7
	0	2	1	2	1	1	2	2	4	4	3	2	2	2	3	3	3	2	3	3	2	3	4	4	4	4	3	4	3	3	3	3	2	3	2	1	1	2	1	1	2	3	1	1	3	2	2	4	6
	1	1	1	1	1	1	1	1	4	3	3	2	2	2	4	2	3	2	2	2	3	5	5	5	3	3	4	4	4	3	4	3	3	3	1	0	2	3	2	2	2	3	1	2	4	4	5	2	2
	3	1	3	2	2	2	1	1	2	4	3	2	1	4	3	2	3	4	4	3	2	3	4	4	4	3	5	4	5	3	3	3	4	2	2	1	1	3	1	3	3	3	3	1	3	4	5	4	2
	3	2	3	4	4	2	2	0	0	3	3	3	3	2	3	2	3	4	4	3	4	4	5	5	4	4	4	3	3	3	3	2	4	2	0	1	1	1	2	2	2	2	1	0	2	3	2	3	5
	3	3	1	3	3	2	2	1	2	1	2	3	4	2	1	1	4	4	3	3	4	4	4	4	3	3	4	4	3	2	3	3	3	1	2	1	3	1	2	1	3	1	1	3	1	1	1	4	6
	2	2	2	1	2	3	3	4	2	2	2	4	4	2	2	2	2	2	2	3	3	4	3	2	3	5	4	4	3	3	2	3	3	2	3	2	2	0	1	3	2	1	2	3	3	0	3	8	6
	1	1	2	1	1	4	2	3	3	2	1	4	5	4	4	3	2	2	3	4	3	2	3	2	4	3	3	3	3	2	3	2	2	2	2	2	2	1	0	1	2	1	3	3	4	2	5	8	6
	2	1	2	1	2	3	2	2	3	3	2	2	3	4	3	4	2	2	2	2	3	2	3	4	3	2	3	3	2	2	1	2	2	2	2	2	1	1	2	0	0	1	3	2	2	3	3	8	4
	3	2	1	2	3	3	1	1	3	3	4	2	2	3	4	5	4	2	1	2	3	3	2	3	3	2	2	2	2	2	2	2	1	2	2	1	1	2	3	1	1	2	6	4	1	3	5	3	2
	3	4	2	1	4	3	3	2	2	4	3	3	1	3	3	5	4	4	2	1	2	3	2	3	3	3	2	1	2	1	0	2	1	1	2	2	3	2	3	2	1	1	3	3	2	4	4	1	1
	2	3	3	2	3	3	3	3	3	2	3	5	3	3	2	4	4	4	4	2	1	2	3	2	4	2	3	2	2	2	1	1	1	0	1	0	2	2	2	1	2	4	3	1	4	6	3	0	1
	3	3	4	4	2	2	4	2	2	1	3	4	4	3	3	3	4	4	5	4	2	1	3	4	3	3	2	1	1	2	2	0	0	0	1	3	2	3	2	2	2	5	3	2	5	6	2	2	2
	3	3	6	5	4	3	4	2	2	1	3	4	6	4	5	3	4	4	6	5	3	3	2	3	3	3	3	3	2	1	0	1	3	1	2	2	2	1	2	3	4	3	1	3	6	3	3	2	4
	1	1	4	4	4	1	2	3	2	2	2	4	5	3	6	4	3	3	5	5	6	3	4	3	3	4	4	4	3	2	2	2	3	3	2	2	1	1	2	3	4	3	2	5	5	4	3	5	6
	1	1	3	3	1	2	4	1	2	3	2	3	4	5	5	4	5	4	4	5	6	4	4	3	5	4	4	4	4	4	4	4	5	3	1	1	1	1	2	3	3	3	5	8	3	2	5	7	6
	2	4	4	3	2	3	4	1	0	2	3	3	2	2	4	5	5	6	5	4	5	6	5	3	3	6	5	4	4	6	6	6	6	5	3	2	4	2	1	2	3	4	6	7	4	2	6	7	6
	4	6	5	6	3	4	6	5	1	1	3	4	2	3	2	4	4	5	5	5	6	5	7	5	6	7	5	5	4	6	8	8	6	6	6	5	5	3	1	2	1	6	6	3	0	2	4	7	7
	7	8	9	10	13	8	8	8	6	3	4	5	4	3	2	4	2	4	4	4	6	4	5	5	7	7	6	6	7	6	9	10	9	8	8	8	6	4	2	1	3	5	4	1	1	3	6	9	10
	11	11	13	12	13	10	11	11	9	7	3	5	4	3	2	3	1	1	2	4	5	5	5	5	5	8	9	9	10	9	10	11	12	11	11	10	5	4	4	1	2	5	2	1	0	4	9	11	13
	14	14	15	15	17	14	12	12	12	9	6	3	4	4	2	2	3	3	2	1	3	5	6	4	5	8	11	12	12	12	12	14	13	15	13	10	7	6	3	1	6	4	1	2	1	6	8	10	12
	15	14	16	18	16	16	14	12	14	10	7	5	3	2	4	1	1	2	3	1	0	3	5	6	7	9	12	13	13	14	14	14	13	14	12	9	7	5	1	4	6	5	1	1	4	4	4	7	10
	13	13	14	14	15	15	13	10	8	7	6	6	2	0	1	2	2	1	3	3	2	2	3	7	7	7	9	11	12	12	10	10	10	11	8	7	7	3	1	6	6	2	3	4	5	4	3	5	7
	8	9	8	9	9	10	10	8	5	4	4	5	3	0	3	3	4	1	0	2	1	2	2	3	5	6	6	7	8	9	7	7	8	8	6	4	4	1	4	6	2	3	3	5	5	3	4	6	6
	6	6	5	6	5	7	6	6	3	1	1	4	4	1	1	3	4	4	3	2	3	1	1	1	2	5	3	3	6	5	6	6	6	6	4	3	3	2	5	5	0	2	3	5	3	3	5	6	7
	4	4	3	3	2	4	3	5	2	1	3	4	3	3	1	3	4	5	5	3	2	3	1	1	3	6	4	4	4	4	4	5	6	3	3	3	3	4	3	1	4	4	4	3	3	4	5	5	5
	2	2	1	1	2	3	3	3	3	1	3	4	4	4	2	1	4	4	5	4	1	4	4	2	3	5	6	5	2	2	3	4	4	2	2	3	4	6	1	3	4	3	2	1	1	1	4	4	3
	2	3	2	2	3	4	3	3	4	3	3	5	5	5	5	3	2	3	5	3	2	2	4	4	2	3	4	5	2	1	1	4	3	1	1	3	4	3	2	4	4	3	2	2	2	1	2	2	2
	3	4	2	3	4	4	5	5	4	4	3	3	3	5	5	5	4	3	3	3	3	1	3	3	2	1	2	1	1	1	0	2	1	3	2	2	3	1	5	4	2	2	1	2	2	2	1	1	0
	3	5	5	3	4	3	5	5	5	5	4	3	2	4	5	5	4	4	2	2	3	4	2	0	1	2	2	1	2	1	1	1	2	3	1	4	3	1	3	1	2	2	1	2	3	1	1	1	1
	4	4	4	4	6	5	5	5	4	5	5	5	3	3	4	3	5	4	2	2	3	3	5	2	1	2	3	3	2	3	1	1	2	4	3	4	1	3	4	2	1	3	2	2	1	2	3	0	0
	3	4	5	7	4	4	4	4	5	5	5	5	4	2	3	3	4	4	5	3	2	4	6	2	1	2	2	2	1	2	1	1	5	3	3	4	1	4	2	1	2	2	1	3	2	1	2	1	2
	3	3	4	4	5	4	4	2	4	5	4	4	5	4	3	2	3	4	4	4	1	2	3	3	2	3	3	4	1	2	2	2	3	1	4	2	3	3	4	2	2	2	1	1	2	1	1	2	2
	2	3	3	4	3	2	2	2	3	3	3	4	5	4	2	3	2	3	3	4	3	2	1	3	4	1	3	3	1	2	2	1	1	3	3	3	4	2	1	2	2	2	2	1	3	1	2	2	2
	4	3	3	3	3	2	2	2	3	3	2	3	4	4	5	2	2	2	4	2	4	2	1	3	4	2	1	4	3	2	1	1	4	5	2	4	1	2	1	4	3	3	1	2	0	2	1	2	2
	3	3	2	3	2	3	2	2	3	1	2	2	3	3	3	2	2	1	3	3	2	4	2	1	3	3	1	3	3	1	2	2	4	3	0	2	2	1	1	3	2	2	1	2	2	3	2	2	1
	1	1	2	2	3	2	2	1	2	1	1	2	3	2	3	3	2	1	2	2	3	4	3	2	2	3	3	1	3	1	2	2	4	0	4	2	1	1	1	2	2	2	2	2	1	2	3	3	2
	1	2	3	2	3	2	3	2	1	2	1	2	3	3	3	4	3	2	2	2	4	3	3	3	2	2	3	4	3	5	5	4	1	2	3	3	0	2	1	2	1	2	2	2	0	2	3	2	1
	1	2	3	2	3	2	2	3	2	2	3	3	3	4	3	3	3	3	3	2	3	3	3	3	3	3	4	3	3	5	5	5	1	1	3	4	1	2	1	1	2	3	3	2	2	1	2	2	2
	0	3	2	1	2	3	1	2	3	1	1	1	3	3	4	4	3	3	3	4	3	2	4	3	4	6	2	5	6	2	4	4	1	3	2	2	2	3	0	0	2	0	2	2	2	2	2	2	2
	1	1	2	2	2	2	1	3	3	2	2	3	1	3	2	2	3	2	3	3	3	1	2	3	3	6	4	7	7	6	2	2	4	1	1	1	1	2	3	1	1	1	2	3	2	1	2	3	1
	1	1	2	2	2	2	3	3	3	3	2	2	2	2	2	4	3	2	3	3	3	2	2	3	1	4	4	4	2	4	2	1	5	4	1	2	3	1	3	2	2	1	2	2	0	1	1	2	2
	2	3	1	2	1	3	1	1	2	2	2	2	2	1	1	2	3	3	4	4	4	3	1	2	4	4	5	5	4	1	2	1	5	3	2	1	1	1	1	3	2	0	0	1	2	2	1	2	1
	2	2	1	2	2	1	2	1	2	3	3	2	2	1	1	2	3	2	3	2	4	1	2	2	3	3	5	7	5	2	1	2	2	3	2	1	1	3	1	2	3	1	1	1	1	1	1	1	0
	2	2	2	2	2	2	1	1	2	2	1	1	0	2	1	2	3	3	4	4	3	2	1	1	2	3	3	2	1	2	0	2	2	1	5	2	2	2	1	2	3	2	1	1	1	1	0	1	2
	3	3	1	1	2	2	2	2	2	1	2	3	2	1	2	1	2	3	4	4	2	2	3	1	2	2	1	4	4	2	1	1	1	2	4	2	2	1	1	1	1	3	2	1	1	1	2	1	1
	1	2	2	2	3	2	1	2	3	0	2	3	4	2	3	2	3	3	4	3	3	2	2	1	4	2	2	6	4	2	3	1	2	1	2	4	2	1	2	3	2	2	3	1	1	1	1	1	1
	2	2	3	2	2	2	2	2	2	2	3	2	3	1	3	4	3	3	4	2	3	3	3	3	3	1	4	6	3	2	5	3	1	1	2	2	3	2	1	2	2	1	2	2	1	1	1	1	1
	1	2	1	1	3	1	1	2	2	2	3	2	2	2	3	4	4	4	4	2	2	5	4	3	2	1	3	4	3	2	4	4	2	0	2	0	2	2	2	2	1	3	2	2	2	1	1	1	2
	2	1	1	1	2	2	2	1	3	2	3	3	3	4	5	5	4	6	3	2	3	4	3	4	2	2	2	1	2	2	3	3	4	1	3	3	1	3	1	1	2	2	2	2	3	1	1	0	2
	2	1	1	2	1	3	1	1	2	2	3	3	3	5	5	4	3	5	3	3	3	5	3	3	3	5	4	3	4	1	4	1	5	2	2	3	1	2	4	1	2	1	3	2	1	2	0	0	2
	2	1	1	1	2	2	1	1	3	3	1	3	4	4	2	3	3	3	3	4	2	2	2	2	5	7	2	3	3	1	3	2	2	2	2	2	1	1	3	4	2	1	1	2	1	1	1	1	3
	2	1	1	1	2	1	2	2	2	2	2	3	3	3	2	2	3	3	4	4	2	3	3	2	6	5	2	3	3	1	2	1	1	1	1	2	2	2	2	4	4	1	1	1	2	0	1	2	1
	1	2	1	2	2	2	3	2	2	2	4	4	3	3	5	3	2	3	5	4	3	5	4	3	4	4	3	3	2	1	2	2	1	1	2	2	2	3	1	3	5	4	2	1	2	1	1	2	1
	2	2	2	3	3	2	2	2	3	3	4	4	2	2	3	3	4	3	4	5	5	4	1	2	2	1	2	4	0	2	3	2	3	1	3	3	2	1	2	2	4	6	5	3	1	3	1	2	1
	2	2	3	4	4	3	3	5	4	4	5	5	4	2	2	4	4	4	4	4	5	4	4	3	1	1	1	2	2	4	3	3	3	2	2	4	2	3	1	3	4	4	5	5	2	1	1	2	2
	4	3	4	4	4	4	3	4	6	5	5	5	3	3	2	7	5	5	5	5	3	6	5	2	1	3	1	0	2	1	4	3	3	2	1	2	4	4	2	2	2	3	5	5	3	3	2	1	1
	4	4	5	5	3	5	4	4	6	6	5	4	4	4	4	5	5	6	7	5	2	5	5	1	3	2	2	2	2	3	3	3	3	4	0	2	4	5	4	2	1	1	3	5	5	3	2	1	1
	3	4	4	4	5	5	6	7	6	5	5	4	3	3	5	4	5	6	4	4	1	3	1	4	5	4	1	2	1	2	2	2	4	3	2	3	1	4	5	2	1	1	1	4	6	3	3	1	0
	5	4	4	4	3	6	6	6	6	6	4	4	5	6	5	4	6	7	4	3	3	1	2	3	3	3	1	1	1	2	1	2	3	3	2	3	1	2	4	2	0	3	2	2	6	5	3	2	1
	2	3	2	3	2	4	5	4	5	3	3	4	4	6	6	5	4	3	1	3	3	1	2	4	3	1	2	1	1	1	2	1	1	1	3	3	3	2	2	3	2	3	3	1	4	6	5	2	1
	1	2	2	2	1	3	4	3	3	2	3	3	3	5	6	4	4	2	3	3	4	1	4	4	5	3	2	1	3	3	4	2	3	3	4	4	4	6	3	1	2	4	3	2	1	4	6	4	1
	2	2	3	2	3	1	1	2	1	3	2	2	3	5	4	1	1	1	4	5	2	1	3	4	3	3	2	3	3	4	5	4	4	5	4	4	5	8	7	4	3	5	5	2	1	2	5	4	2
	6	5	6	5	4	3	3	1	2	2	0	1	3	3	2	0	2	4	5	3	3	2	3	3	3	4	5	3	6	7	7	6	7	5	7	6	8	10	10	8	7	6	8	6	1	1	3	6	5
	9	9	9	9	7	6	7	7	4	2	2	2	2	2	1	2	4	3	4	3	1	1	3	4	3	4	7	7	5	7	8	8	9	9	10	8	11	12	13	14	11	10	10	8	5	1	1	5	6
	13	14	13	12	11	11	9	9	6	4	3	2	2	1	2	3	3	3	3	1	1	3	3	5	7	7	9	10	10	10	12	13	12	12	12	14	15	14	16	16	14	13	11	9	5	3	4	3	4
	16	16	16	16	15	16	14	11	7	4	4	3	2	2	4	4	4	3	3	1	1	3	6	7	8	9	12	12	12	12	12	14	17	16	14	14	15	15	16	16	15	13	9	8	7	5	4	2	3
	17	17	17	17	16	16	14	11	9	8	6	3	1	3	4	3	2	1	3	3	2	4	8	8	9	10	13	13	14	13	14	14	16	16	13	12	12	13	13	14	13	11	8	5	5	5	4	4	2
	16	15	15	12	14	15	12	11	8	7	6	3	1	3	2	3	1	1	2	1	2	5	7	8	9	10	12	13	12	11	12	13	13	14	12	10	9	8	10	11	9	9	6	4	2	3	3	4	2
	13	10	11	10	11	11	8	7	7	7	4	1	2	1	2	2	1	3	3	2	3	3	5	5	6	8	9	10	11	9	9	8	10	9	8	7	6	6	6	5	7	5	4	4	0	1	2	2	3
	9	7	7	6	6	6	4	6	5	5	2	1	1	1	2	4	3	5	3	4	3	2	2	3	5	6	6	6	6	5	7	6	5	3	5	4	5	3	3	3	2	2	2	4	2	0	2	3	1
	4	5	3	3	2	1	3	4	6	2	2	2	2	4	4	4	4	4	4	4	3	1	2	3	5	4	3	3	5	5	5	6	3	3	3	3	4	2	3	1	1	0	2	2	2	2	1	3	2
	3	2	3	3	3	2	3	5	4	2	2	1	3	5	6	5	5	4	2	4	4	5	4	3	2	5	1	2	3	5	4	3	2	2	2	2	3	2	1	0	1	1	1	1	2	2	2	4	4
	2	3	4	4	3	4	5	4	3	3	4	5	5	8	6	7	4	4	2	3	3	3	3	3	2	1	2	2	3	3	2	2	1	2	1	2	3	2	1	2	2	2	2	2	0	1	1	2	4
	5	4	5	5	5	6	6	4	3	3	6	7	8	5	4	4	3	4	5	4	3	2	3	3	1	0	1	1	2	1	3	2	2	2	1	1	1	3	2	2	2	2	2	3	2	0	0	1	3
	5	6	6	5	5	6	6	4	3	4	5	8	7	4	2	4	3	4	5	4	3	2	2	2	2	1	1	1	2	2	3	1	2	2	2	2	2	4	3	3	2	1	1	4	3	2	2	1	1
	5	6	6	6	6	8	5	4	4	3	4	7	5	3	3	4	4	5	4	5	3	3	1	2	2	3	1	1	3	1	1	2	3	3	2	2	2	3	4	3	2	1	2	2	3	3	3	1	2
	6	6	5	6	6	7	6	4	4	5	5	5	4	3	3	4	3	4	5	3	4	3	2	3	2	1	1	1	1	2	2	2	2	3	3	3	2	2	4	3	4	3	2	2	2	3	3	3	2
	5	5	5	5	6	5	5	5	5	5	5	3	3	4	4	3	2	3	5	3	2	3	2	2	3	2	1	1	2	0	2	2	3	3	3	3	2	3	3	2	3	3	2	2	2	3	3	3	1
	4	5	5	6	6	5	5	5	7	6	4	2	3	3	5	3	2	2	1	3	3	3	4	2	2	1	1	1	1	2	2	2	1	2	3	3	3	1	3	2	3	4	2	2	2	3	3	2	2
	6	4	5	5	5	7	7	7	7	5	4	3	3	4	4	4	3	2	4	3	4	3	4	3	3	2	1	1	2	2	2	2	4	3	3	3	3	2	2	1	2	3	3	1	1	0	2	2	2
	4	4	4	5	7	7	7	8	6	4	5	3	5	5	4	3	3	3	3	3	3	3	4	3	2	2	1	2	2	2	2	4	3	3	2	2	2	1	2	1	2	3	2	1	1	1	1	1	2
	4	3	4	4	5	6	7	7	5	3	4	4	5	5	4	4	4	3	4	5	3	4	3	1	0	1	1	1	2	3	3	3	3	2	2	1	2	1	1	1	0	1	2	1	1	1	1	1	1
	3	4	5	3	4	5	6	6	4	4	6	6	4	5	4	4	3	4	2	4	4	4	5	4	3	1	2	1	1	1	2	3	4	2	1	1	1	1	2	0	1	3	2	2	3	1	1	2	1
	3	5	4	5	4	5	5	5	3	3	6	5	5	4	3	5	3	5	5	5	6	5	3	2	2	2	2	1	2	1	1	1	1	2	1	1	0	0	3	1	1	1	2	1	2	2	1	1	1
	4	4	4	5	6	4	5	4	5	3	6	5	5	4	4	3	3	4	5	4	5	4	4	2	3	2	2	2	1	2	2	1	2	1	2	2	2	1	4	3	3	1	2	2	2	3	1	0	1
	3	5	6	5	4	6	5	4	5	6	5	5	4	4	4	3	5	4	4	5	5	4	3	3	1	3	1	1	3	1	1	3	1	2	2	1	2	1	2	3	2	0	2	1	2	2	3	1	1
	2	4	6	6	5	4	3	5	6	5	5	3	4	4	3	4	4	4	4	5	5	4	3	4	3	2	1	1	1	2	2	1	1	1	1	1	1	1	1	2	3	1	1	2	2	2	1	1	1
	2	6	5	5	4	3	4	4	4	5	5	3	5	3	5	4	4	4	5	5	4	2	3	4	3	3	2	2	3	1	2	2	1	2	3	1	2	1	3	3	1	3	1	1	3	2	1	2	2
	2	5	4	3	3	2	3	4	5	5	4	4	5	4	5	5	3	4	5	5	4	4	4	4	2	1	1	1	1	2	1	1	2	2	2	2	2	2	4	1	1	2	2	2	2	1	1	2	1
	4	5	3	3	2	4	3	5	4	4	4	3	4	4	5	5	5	5	4	3	3	4	4	3	3	1	2	2	2	1	1	1	1	2	2	1	1	2	1	2	1	1	2	2	2	2	2	1	3
	2	3	3	3	3	4	4	4	4	3	5	3	5	3	5	5	4	4	5	5	5	5	4	4	3	3	1	1	1	2	2	1	2	2	2	2	2	2	2	2	2	2	3	2	1	1	1	1	3
	3	3	4	3	3	3	3	4	3	4	5	5	6	4	5	5	5	5	4	5	4	5	5	4	3	2	2	1	2	2	2	1	1	2	1	2	3	3	2	3	2	2	3	2	3	2	1	2	2
	2	3	3	4	2	3	4	3	4	4	4	4	4	4	5	4	5	5	5	5	5	4	4	6	2	2	1	1	2	2	1	0	2	2	2	2	2	2	2	3	1	3	3	2	2	2	3	3	4
	1	3	1	4	3	3	4	3	4	5	4	5	5	5	4	5	5	5	5	5	5	5	5	4	3	3	2	1	1	1	1	1	1	2	3	2	2	2	1	3	2	2	1	1	2	2	2	3	4
[truncated: 52 more columns]
